# Supplementary material for: Accuracy of Opportunistic Bone Mineral Density Assessment on Staging Computed Tomography for Gynaecological Cancers
Source: Medicina (Kaunas). 2021 Dec 20;57(12):1386. doi: 10.3390/medicina57121386 (PMC8703431; doi:10.3390/medicina57121386)
Supplement: Supplementary file 1 [file medicina-57-01386-s001.zip]

Archive with 1 entries (1 files):
- medicina-1487031-supplementary.pdf
